# Supplementary material for: Novel Halolactones Derived from Vanillin: Design, Synthesis, Structural Characterization, and Evaluation of Antiproliferative and Hemolytic Activities
Source: Molecules. 2025 Oct 25;30(21):4180. doi: 10.3390/molecules30214180 (PMC12609600; doi:10.3390/molecules30214180)
Supplement: Supplementary file 1 [file molecules-30-04180-s001.zip]

Archive with 1 entries (1 files):
- molecules-3910490-supplementary.pdf
